# Supplementary material for: Triglyceride-Glucose Index for Early Prediction of Nonalcoholic Fatty Liver Disease: A Meta-Analysis of 121,975 Individuals
Source: J Clin Med. 2022 May 9;11(9):2666. doi: 10.3390/jcm11092666 (PMC9102411; doi:10.3390/jcm11092666)
Supplement: Supplementary file 1 [file jcm-11-02666-s001.zip]

Archive with 1 entries (1 files):
- jcm-1701178-supplementary.pdf
